# Supplementary material for: Gut microbiota-driven dysbiosis of the SCFA-immune axis in pediatric allergic rhinitis-constipation comorbidity: mechanisms and synbiotic remodeling
Source: Front Immunol. 2025 Dec 3;16:1639359. doi: 10.3389/fimmu.2025.1639359 (PMC12708522; doi:10.3389/fimmu.2025.1639359)
Supplement: Supplementary file 1 [file Table1.xlsx]

## Sheet: genus_mean_sd
Genus	Pre_mean	Pre_sd	Post_mean	Post_sd
Bacteroides	0.345594	0.219109	0.301598	0.171047
Escherichia-Shigella	0.0909967	0.114839	0.0798204	0.137893
Bifidobacterium	0.07733	0.0766067	0.0114362	0.0096581
Faecalibacterium	0.07679	0.0540852	0.118926	0.0839513
Veillonella	0.0643885	0.0704029	0.0493474	0.0682991
Lachnoclostridium	0.0484556	0.0631781	0.0342249	0.0477116
[Eubacterium] eligens group	0.0328245	0.0614881	0.0152756	0.0373311
Parabacteroides	0.0235078	0.0308434	0.0268964	0.0337659
[Ruminococcus] gnavus group	0.016984	0.018338	0.0180332	0.0248733
Akkermansia	0.0122598	0.0267669	0.00118053	0.0025734
Hungatella	0.0122073	0.0227502	0.00253245	0.00427546
Fusobacterium	0.012125	0.0355305	0.0218951	0.0582344
Parasutterella	0.011069	0.0162045	0.0135334	0.0166289
Flavonifractor	0.00971475	0.0107787	0.00464756	0.00417225
Blautia	0.00952645	0.00950658	0.00956276	0.0101794
Butyricicoccus	0.0085499	0.0120208	0.00297728	0.00396286
Alistipes	0.00746786	0.0203661	0.00437672	0.010008
Roseburia	0.00714023	0.0107566	0.0266308	0.0496578
Lachnospiraceae NK4A136 group	0.00614878	0.00684161	0.00771758	0.0188639
Ruminococcus	0.00603803	0.0105	0.00739822	0.0144954
Subdoligranulum	0.00593093	0.0127491	0.00445985	0.0069803
Phascolarctobacterium	0.00586118	0.0147037	0.0133864	0.0248431
Fournierella	0.00568736	0.0149969	0.00029838	0.00107583
Catenibacterium	0.00557349	0.0200955	0.000703169	0.00253531
Lachnospiraceae UCG-004	0.0050402	0.00823911	0.00513618	0.00850543
[Ruminococcus] torques group	0.00463341	0.00906529	0.00400422	0.00762916
Sutterella	0.00437292	0.0131575	0.00722508	0.01342
CAG-352	0.00433852	0.0154027	0.000819847	0.00208804
Enterococcus	0.00386246	0.0136477	7.92591e-05	0.000175824
Erysipelatoclostridium	0.00378474	0.00401489	0.00471888	0.00756752
Incertae Sedis	0.00293558	0.00455148	0.000784492	0.000980301
Dialister	0.00275726	0.00840674	0.00885989	0.0170759
UBA1819	0.00275359	0.00671777	0.000553988	0.00105368
UCG-002	0.00264632	0.00914736	0.00094441	0.001926
UCG-005	0.00234026	0.00608379	0.000849783	0.00157361
Lachnospira	0.00226502	0.00498947	0.0246991	0.0378224
Fusicatenibacter	0.00226085	0.00395024	0.00566564	0.00704611
Oscillibacter	0.00207991	0.00281887	0.00214554	0.00296011
Coprococcus	0.00205181	0.00598132	0.00137979	0.00226254
Butyricimonas	0.00200005	0.005077	0.00334869	0.0116777
Eisenbergiella	0.00194452	0.00653239	0.00105205	0.00273159
Odoribacter	0.00186614	0.00414327	0.00174997	0.00334571
Morganella	0.00186015	0.00663876	0.00300026	0.00732357
Haemophilus	0.00183965	0.00263055	0.00519958	0.00484063
Anaerostipes	0.00177177	0.00354286	0.0074968	0.013451
Dorea	0.00170633	0.00308471	0.00087126	0.00191951
Colidextribacter	0.00168275	0.00201775	0.00270904	0.00374019
Agathobacter	0.00163875	0.00327428	0.0257976	0.0524125
Streptococcus	0.0016207	0.00164432	0.00519906	0.00559231
Tuzzerella	0.00158846	0.00432082	0.000143114	0.000486456
Clostridium sensu stricto 1	0.0014096	0.00296145	0.00661176	0.0212933
Monoglobus	0.00133644	0.00217031	0.00195362	0.00250129
Megasphaera	0.00123188	0.00304404	0.00051532	0.00120196
Intestinimonas	0.00119346	0.00249425	0.000354252	0.000613016
Christensenellaceae R-7 group	0.00109186	0.00329163	0.0022911	0.00711783
Sellimonas	0.00103003	0.00150657	0.00191367	0.00582685
Prevotella_9	0.00102711	0.00271044	0.0492729	0.176545
GCA-900066575	0.00101821	0.00315409	0.000379671	0.000861339
Acidaminococcus	0.00101325	0.00365333	0	0
Lachnospiraceae UCG-009	0.000809107	0.00175542	0.000161955	0.000383275
Coprobacillus	0.000808802	0.00220495	1.65734e-05	5.97562e-05
Lactobacillus	0.000769083	0.00277297	8.742e-06	3.15197e-05
Bilophila	0.000693116	0.00167119	0.00202266	0.00349474
[Clostridium] innocuum group	0.000638748	0.000858096	0.000557294	0.000900077
Intestinibacter	0.000529508	0.000620048	0.00136234	0.00392212
Clostridioides	0.000519239	0.00094338	7.16516e-05	0.000181803
Romboutsia	0.000500131	0.00120254	0.00141009	0.00241862
Anaerotruncus	0.000472865	0.000448946	0.000304787	0.000825782
Negativibacillus	0.000462932	0.00137934	0.00128218	0.00444526
Desulfovibrio	0.00045594	0.00085028	0	0
Eggerthella	0.000443859	0.000425184	0.00010647	0.000142605
NK4A214 group	0.000437531	0.00120942	0.000683665	0.00148246
Collinsella	0.00043072	0.00101204	0.000649994	0.0019263
[Ruminococcus] gauvreauii group	0.000427163	0.00099801	0.00116725	0.00374626
Lachnospiraceae ND3007 group	0.000421787	0.000878753	0.00110108	0.00278273
Barnesiella	0.000416591	0.00150204	0.00388851	0.0110051
Anaerostignum	0.000405712	0.000898549	2.93771e-05	0.000105921
Oscillospira	0.000400633	0.00113224	0.000122307	0.000268766
Halocella	0.000383068	0.00138117	0	0
Prevotella	0.000380485	0.000711975	0.00194609	0.00653244
Dysgonomonas	0.000338648	0.00093572	0.000132587	0.000478049
Marvinbryantia	0.000335589	0.00120998	0	0
Klebsiella	0.000275515	0.000993382	0.00150218	0.003654
Tatumella	0.000273263	0.000985265	0	0
Sinibacillus	0.000266675	0.000961509	0	0
Snodgrassella	0.000250468	0.000903074	0	0
Bombilactobacillus	0.000246048	0.000887138	0	0
Coprobacter	0.000236769	0.000853683	0.000115136	0.000381406
CAG-56	0.000232788	0.000839328	0.00016222	0.000398306
Holdemanella	0.000231651	0.000835231	0.000791371	0.00285333
Pluralibacter	0.000221419	0.000798337	6.06399e-05	0.000150954
DTU089	0.000217553	0.000742731	0	0
Tyzzerella	0.000214605	0.000573442	0.000621393	0.00110146
Lachnospiraceae UCG-003	0.000205122	0.000739578	0.000170588	0.000615062
Holdemania	0.000203132	0.000395341	0.000180886	0.000379192
[Eubacterium] ventriosum group	0.000190975	0.000387571	0.000821112	0.00159184
Angelakisella	0.000180102	0.00046889	5.08403e-05	0.000100196
Ruminiclostridium	0.000178661	0.000644171	4.73723e-06	1.70803e-05
Howardella	0.000176213	0.000635346	4.49179e-05	0.000161954
Frischella	0.000165014	0.000594967	0	0
Actinomyces	0.000164835	0.000255248	0.00015186	0.000176536
[Eubacterium] hallii group	0.000160097	0.000484695	6.42613e-05	0.000158161
UCG-012	0.000156174	0.000563093	0	0
Lachnospiraceae FCS020 group	0.000152454	0.000549682	0.000150349	0.000415143
Family XIII AD3011 group	0.000150134	0.000416897	7.3502e-06	2.65015e-05
Granulicatella	0.000138352	0.000175459	0.000194675	0.000245487
Paludicola	0.000135964	0.000435505	1.56434e-05	5.64031e-05
Commensalibacter	0.000135547	0.000488723	0	0
Shuttleworthia	0.000130672	0.000403378	4.84201e-05	0.000174581
Lachnospiraceae UCG-001	0.000127491	0.000459676	3.57563e-05	0.000128921
Candidatus Stoquefichus	0.000126371	0.000455636	8.07455e-05	0.000260098
Allisonella	9.49258e-05	0.000316574	0.000187022	0.000674316
Phocea	9.41443e-05	0.000154527	4.59018e-06	1.65501e-05
UCG-003	9.06326e-05	0.000192043	0.00122694	0.00214315
Tepidimicrobium	8.69271e-05	0.00031342	0	0
Pseudoflavonifractor	8.54466e-05	0.000250806	0	0
Apilactobacillus	8.2507e-05	0.000297483	0	0
Castellaniella	8.10337e-05	0.000292171	0	0
Gilliamella	7.8087e-05	0.000281547	0	0
Ureibacillus	7.07203e-05	0.000254986	0	0
Christensenella	6.91833e-05	0.000220744	9.79336e-06	3.53105e-05
Fenollaria	6.59818e-05	0.000237901	2.5903e-05	7.23734e-05
Haloplasma	6.4827e-05	0.000233737	0	0
Prevotellaceae NK3B31 group	6.31397e-05	0.000182807	0	0
Erysipelotrichaceae UCG-003	6.19499e-05	0.00019126	0.000331606	0.00119562
[Eubacterium] xylanophilum group	6.1382e-05	0.000157405	7.65251e-06	2.75915e-05
Porphyromonas	6.08067e-05	0.000219242	0	0
Megamonas	6.0706e-05	8.60543e-05	3.63664e-05	5.47049e-05
TM7x	5.56123e-05	0.000182675	2.79598e-05	6.27642e-05
UCG-008	5.37546e-05	0.000148291	0	0
Clostridium sensu stricto 3	5.31891e-05	0.000191776	0	0
Pygmaiobacter	5.30402e-05	0.000191239	0	0
Pusillimonas	5.15669e-05	0.000185927	0	0
UC5-1-2E3	5.08554e-05	0.000148436	4.27368e-05	0.00015409
Turicibacter	5.03653e-05	0.000131333	3.77303e-05	7.36051e-05
[Eubacterium] fissicatena group	4.5811e-05	7.87827e-05	0.00033271	0.00069726
Faecalitalea	4.51861e-05	8.64927e-05	3.50988e-05	8.61653e-05
Conservatibacter	4.06422e-05	0.000146538	3.26354e-05	0.000117668
Anaerobacillus	3.97802e-05	0.000143429	0	0
Prevotellaceae UCG-001	3.83068e-05	0.000138117	0	0
Lactiplantibacillus	3.72166e-05	0.000134186	0	0
[Eubacterium] nodatum group	3.5643e-05	0.000128513	2.04818e-05	5.0797e-05
Alloprevotella	3.53602e-05	0.000127493	0	0
Lacticaseibacillus	3.51118e-05	9.78405e-05	5.27335e-06	1.90133e-05
Dielma	3.49315e-05	0.000125947	6.43573e-05	0.000232044
Solobacterium	3.30366e-05	4.78689e-05	3.84475e-05	0.000116191
Pseudomonas	3.24135e-05	0.000116868	4.97317e-05	0.000113921
Lachnospiraceae UCG-010	3.15327e-05	0.000113693	0.00020199	0.000403496
Corynebacterium	3.09401e-05	0.000111556	0	0
Neisseria	2.90845e-05	0.000104866	3.49768e-05	0.000126111
Levilactobacillus	2.70003e-05	9.73509e-05	0	0
Catabacter	2.69753e-05	5.92982e-05	6.29582e-06	2.26999e-05
UCG-009	2.65201e-05	9.56196e-05	3.45273e-05	9.02645e-05
Peptoniphilus	2.56034e-05	5.40036e-05	0	0
Family XIII UCG-001	2.50468e-05	9.03074e-05	2.16488e-05	4.31305e-05
Paenalcaligenes	2.50468e-05	9.03074e-05	0	0
Anaerovorax	2.35734e-05	8.49952e-05	0	0
Helicobacter	2.35734e-05	8.49952e-05	5.20612e-05	0.000187709
Lachnospiraceae UCG-006	2.35734e-05	8.49952e-05	0	0
Enterobacter	2.35501e-05	8.49111e-05	1.29075e-05	4.65385e-05
Merdibacter	2.29587e-05	6.28052e-05	1.582e-05	5.704e-05
Gemella	2.18183e-05	4.36558e-05	9.68059e-06	3.49039e-05
Acetanaerobacterium	1.97536e-05	5.36247e-05	0	0
Campylobacter	1.94064e-05	6.99708e-05	4.73141e-05	9.03329e-05
Defluviitalea	1.91534e-05	6.90586e-05	0	0
Parapusillimonas	1.91534e-05	6.90586e-05	0	0
Atopobium	1.90345e-05	3.74728e-05	3.58309e-05	0.000106536
Bacillus	1.76801e-05	6.37464e-05	0	0
Pseudogracilibacillus	1.76801e-05	6.37464e-05	0	0
Stenotrophomonas	1.76801e-05	6.37464e-05	0	0
Rikenellaceae RC9 gut group	1.62067e-05	5.84342e-05	0	0
Defluviitaleaceae UCG-011	1.58394e-05	5.71098e-05	0	0
GCA-900066755	1.43202e-05	5.1632e-05	2.03401e-05	7.33371e-05
[Eubacterium] ruminantium group	1.30461e-05	4.70385e-05	0.000458342	0.00112338
Ezakiella	1.28217e-05	3.3046e-05	0	0
Lachnospiraceae UCG-008	1.23246e-05	4.44369e-05	0	0
Terrisporobacter	1.23246e-05	4.44369e-05	0	0
Eubacterium	1.1881e-05	4.28376e-05	8.27537e-05	0.000274839
[Eubacterium] oxidoreducens group	1.12747e-05	4.06516e-05	0	0
Fastidiosipila	1.03501e-05	3.73177e-05	0	0
Weissella	1.0058e-05	2.45548e-05	0	0
Peptococcus	9.54677e-06	3.44214e-05	0.00015504	0.000485271
Murdochiella	9.05632e-06	3.2653e-05	0	0
Anaerofilum	8.18294e-06	2.9504e-05	0	0
Anaerofustis	6.13721e-06	2.2128e-05	3.76668e-06	1.35809e-05
Candidatus Soleaferrea	5.93978e-06	2.14162e-05	3.88516e-06	1.40081e-05
Abiotrophia	0	0	2.79662e-05	0.000100833
Aggregatibacter	0	0	2.13694e-05	7.70485e-05
Centipeda	0	0	2.83071e-05	0.000102063
Citrobacter	0	0	0.00127658	0.00460277
Frisingicoccus	0	0	8.29015e-05	0.000298905
Gordonibacter	0	0	1.06815e-05	2.74476e-05
HT002	0	0	2.7683e-05	9.98125e-05
Lachnospiraceae NC2004 group	0	0	8.93909e-06	3.22303e-05
Ligilactobacillus	0	0	1.0199e-05	3.6773e-05
Olsenella	0	0	4.29815e-05	0.000154972
Proteus	0	0	0.000686639	0.00247571
Providencia	0	0	0.000687335	0.00247822
Pseudocitrobacter	0	0	0.00533991	0.0192533
Pyramidobacter	0	0	2.02865e-05	7.31442e-05
Robinsoniella	0	0	2.20606e-05	5.69645e-05
Rothia	0	0	3.95428e-05	9.65466e-05
Senegalimassilia	0	0	8.98357e-06	3.23907e-05
Serratia	0	0	6.53351e-05	0.000235569
[Eubacterium] siraeum group	0	0	0.000993728	0.00358294
