# Supplementary material for: Gut microbiota-driven dysbiosis of the SCFA-immune axis in pediatric allergic rhinitis-constipation comorbidity: mechanisms and synbiotic remodeling
Source: Front Immunol. 2025 Dec 3;16:1639359. doi: 10.3389/fimmu.2025.1639359 (PMC12708522; doi:10.3389/fimmu.2025.1639359)
Supplement: Supplementary file 2 [file Table2.xlsx]

## Sheet: plt_fun_Pre_Post_DA
Route name	description	Enrichment direction	LDA Value	pvalue	meansd_Pre（pre-intervention）	meansd_Post（post-intervention）
P122-PWY	heterolactic fermentation	Pre	2.6615	0.00826555	14.451444 ± 9.883473	5.560729 ± 2.543026
P124-PWY	Bifidobacterium shunt	Pre	2.61375	0.012876	12.073462 ± 9.254446	4.174578 ± 2.019391
PENTOSE-P-PWY	pentose phosphate pathway	Pre	2.70809	0.00519203	52.709663 ± 6.884369	42.6635 ± 11.043778
PWY-5464	superpathway of cytosolic glycolysis (plants), pyruvate dehydrogenase and TCA cycle	Pre	2.73959	0.00826555	51.767299 ± 9.510614	40.539702 ± 10.166102
PWY-5494	pyruvate fermentation to propanoate II (acrylate pathway)	Pre	2.0322	0.0196307	0.972558 ± 0.764319	0.398018 ± 0.356826
PWY-5973	cis-vaccenate biosynthesis	Post	2.5872	0.0333201	59.360822 ± 8.035121	66.23238 ± 5.88913
PWY-6292	superpathway of L-cysteine biosynthesis (mammalian)	Pre	2.3789	0.0196307	6.303604 ± 5.099818	2.284795 ± 1.485721
PWY-6383	mono-trans, poly-cis decaprenyl phosphate biosynthesis	Pre	2.40957	0.0196307	5.377252 ± 4.679961	1.165812 ± 0.845225
PWY-6470	peptidoglycan biosynthesis V (&beta;-lactam resistance)	Pre	2.65034	0.0333201	24.171528 ± 10.369781	15.622448 ± 7.433145
PWY-6595	superpathway of guanosine nucleotides degradation (plants)	Pre	2.54253	0.0483409	13.294029 ± 8.135588	7.661058 ± 5.426433
PWY-6606	guanosine nucleotides degradation II	Pre	2.6174	0.0292955	22.399976 ± 8.546575	15.114113 ± 9.623076
PWY-6901	superpathway of glucose and xylose degradation	Pre	2.51104	0.00607714	47.389772 ± 3.868797	41.163466 ± 8.516433
PWY-8004	Entner-Doudoroff pathway I	Pre	2.52771	0.0256964	38.712424 ± 6.034673	31.95888 ± 7.869477
PWY1ZNC-1	assimilatory sulfate reduction IV	Post	2.52235	0.0378087	7.342443 ± 4.837313	13.452596 ± 8.66999
TCA	TCA cycle I (prokaryotic)	Pre	2.66291	0.00607714	42.405579 ± 7.860984	32.916492 ± 8.488902
